# Supplementary material for: Building and Developing a Tool (PANDEM-2 Dashboard) to Strengthen Pandemic Management: Participatory Design Study
Source: JMIR Public Health Surveill. 2025 Mar 5;11:e52119. doi: 10.2196/52119 (PMC11923449; doi:10.2196/52119)
Supplement: Multimedia Appendix 2 [file publichealth_v11i1e52119_app2.xlsx]

## Sheet: Index
Dashboard	Visual element	Data	Data Granularity	Actions	Notes
Name/URL for the dashboard. and If the dashboard has sections add them here.	It is a building blocks of the visualization dashboard e.g. charts, maps.	Data used to build the visual element	Level of detail presented in the visual element.T he greater the granularity, the deeper the level of detail	Actions that the user could be performed over visual elements	Comment or notes

## Sheet: Summary
category	Indicator
Epidemiological
cases	cumulative cases(absolute numbers)
	daily cases (absolute numbers)
	moving average
	new cases over time
	cumulative cases over time
	log cases over time
	cases by age
	cases by sex
	cases by region/state/municipality
	cases per 100,000 population
	change in the number of case from day before
	Average number of confirmed cases per 100,000 inhabitants per day. and change with prevoius value
	moving average + daily cases+ trend las 2 weeks
	number of daily cases / 7-day moving average(absolute number)/change of cases(percentage) /cases over time
data
source
last update
information
granularity
drilldown
Explanation
Interactive
deaths	cumulative death
	case-fatality ratio
	recovered
	cumulative deaths over time
	Reproduction rates
Modelling	Future projections
	total test result
	testing rate

## Sheet: johns Hopkins
	Location	Visual element	Data	Data Granularity	Actions	Notes
	Top-right Panel	List	cases	country
		Indicator	cases	Global
	Map panel	Buble Map	cumulative cases	City	Click,zoom in/out	it is posible to change the theme of the map
		Buble Map	cumulative death	City	Click,zoom in/out
		Buble Map	Incidence cases	City	Click,zoom in/out
		Buble Map	case-fatality ratio	City	Click,zoom in/out
		Buble Map	total test result	City	Click,zoom in/out
		Buble Map	testing rate	City	Click,zoom in/out
	Left panel tab1	Indicator	deaths	Global	None
		List	deaths	Country/Region	Click	when you click over a country on the list, it shows the country on the map
	Left panel tab2	Indicator	total test result	Country (US)	None
		List	total test result	States	click	it shows the selected state on the map
	Left panel tab3	Indicator	recovered	Global	None
		List	recovered	Country/Region	Click
	Left panel tab4	Indicator	US death	Country (US)	None
		List	US death	States	Click
	Right panel	bar char (cases/time)	daily cases	Global	Tooltip	Tooltip shows date and the number of cases
		bar char (deaths/time)	daily deaths	Global	Tooltip	Tooltip shows date and the number of cases
		line char ((cases/time)	cumulative deaths over time	Global	Tooltip	Tooltip shows date and the number of cases
		line char (deaths/time)	cumulative cases over time	Global	Tooltip	Tooltip shows date and the number of cases
		line char (cases/time)	log cases over time	Global	Tooltip	Tooltip shows date and the number of cases
	Bottom panel	Panel	last update		None
		panel	information		None
	Tracking -Critical trends	Visual analytic part of the plataform, It displays the question that can be answer by an interactive visual tool
	Question: What is the trend in COVID-19 related hopsitalizations	Drop-down list	states	States/Country (US)	Select	When selected a state or country the information is display in the Vertical Stacked Bar Chart
		Vertical Stacked Bar Chart (number UCI beds/time)	non covid ICU bed occupied, COVID ICU bed occupied, ICU bed unocupied	States/Country (US)	Tooltip,download picture	Tooltip shows date, percetaje of Covid occupied bedss, total number ICU bed capacity
		Vertical Stacked Bar Chart (number UCI beds/time)	Non-covid Inpatient bed occupied, COVID Inpatient bed occupied, Inpatient beds unoccupied	States/Country (US)	Tooltip,download picture	Tooltip shows date, percetage of Inpacient Covid occupied beds, total number of inpactient bed capacity
	Have states flattened the curve?	Drop-down list	states	States/Country (US)	Select	When selected a state or all states the information is display in a line chart
		map andline chart with USA's form	states	States/Country (US)	schick and select
	inside selected state	bar chart + Line chart	Daily new cases, 7-day moving average, two last week trent	States/Country (US)	Tooltip	Bar indicates the new cases per dasy, line indicates 7 day moving average, background color indicates wheter the two weeks trend of new cases is increasing or decreasing
		Link	state overview	state
	Have contries flattened the curve?	multi line chart	confirmed new cases over time	country(10 countries)	Hover
		bar chart + Line chart	confirmed new cases over time, 7 day moving average	Individual country	Hover	Countries are Brazil, Poland, United stated, Turkey,India,Ukrane,italy,germany, France, Rusia. it also show if the trend is increasing or decriasing
	Timeline covid-19 policies,cases, and deaths	Drop-down list	states	States/Country (US)	select	A look at how social distancing measures may have influenced trends in COVID-19 cases and deaths
		download botton				Donwload the chart
		bar chart + Line chart, colorate dots (opening and closing policies )	confirmed new cases over time, new deaths over time	state	click on policy	Dots on the timeline indicate key events in each state. Clicking on a dot will display event details below the chart. Data Source JHU CSSE
		Botton	previous/next /zoom in	state	click	move users through key events by day, allowing them to be viewed in chronological order.
		information panel	Information of the dashboard
	How did events unfold in Hubei, China?	bar char + line chart + time line show mayor events	confirmed cases, deaths	city (Hubei)	Hover over dots	Dots on the timeline show key events. Hover over these dots to see additional details about each event. Data source showed.
	Which states have released breakdowns of COVID-19 data by race?	map	testing/confirmed cases/ deaths	Country(USA)		show in color states that have released COVID-19 data by race.
	Where are COVID-19 cases increasing?	Map /animation	Cumulative cases over time	Global	play	shows the cumulative cases across the globe.
		Map /animation	new cases over time	Global	play	shows the new cases across the globe.
	How is the outbreak growing?
	How does mortality differ across countries?	Horizontal bar chart	case-fatality ratio/ death per 100,000 population	Country		Select between case-fatality ratio or death per 100,000 population
	testing- Critical trends
	State Overview	table with small bar charts with 7 day average and Indicators	state, new daily cases, testing rate, positivity rate, weekly trend,7-Day AveragesT	Region		These charts lay out the key metrics for understanding the reach and severity of COVID-19 in a given area

## Sheet: RKI
Location	Visual element	Data	Data Granularity	Actions	Notes
Main panel
Map panel	choroplethMap	cases in the last 7 days / 100,000	Counties/federal states	click,select	colored map of Germany , click on the map show info on cases( total cases, cases/100000,last 7cases), it can select several counties and update info in the list panel
Left panel	list	7day incidence/7day cases/Counties	Counties/federal states	click	change the information in the right panel on the dashboard
Right Panel	Indicator	7 day incidence/7 day Number of cases	Germany/region/counties/federal states
	Indicator	new cases /total cases	Germany/region/counties/federal states
	Indicator	New deaths/ total deaths	Germany/region/counties/federal states
	Indicator	active cases	Federal state
	Indicator	recovered	Federal state
tab 1	bar chart	cases by age group and gender	Germany/region/counties/federal states	tooltip	it show number of infected by gender
tab 2	bar chart	cases by age group and gender / 100,000 population	Germany/region/counties/federal states	tooltip	it show number of infected by gender
tab 3	bar chart	Deaths by age group and gender	Germany/region/counties/federal states	tooltip	it show number of deathsby gender
tab 1	bar chart	Cases / day (illness)	Germany/region/counties/federal states	tooltip
tab 2	bar chart		Germany/region/counties/federal states	tooltip
tab 3	bar chart	cumulative cases over time	Germany/region/counties/federal states	tooltip

## Sheet: THL
https://experience.arcgis.com/experience/92e9bb33fac744c9a084381fc35aa3c7
Location	Visual element	Data	Data Granularity	Actions	Notes
left panel		dashboard information			Information about THL dashb
Map panel- tab 1	Map	Incidence	Hospital distric/municipality	Click	then click in a region show the cases, incidente. last 14 day cases, population
tab 2	Map	number of cases	Hospital distric/municipality
tab3	Map	tests	Hospital distric		colored by number of performed tests
	indicator	Cumulative cases /change day before	country		change previous day
	indicator	last 14 day cases / change	country		change previous 14 days
	indicator	last 14 day incidence/ change	country		change previous 14 days
	indicator	last 14 day test/ change	country		change previous day
tab1	bar char	total Cases by age-group	country
tab2	bar char	Cases by age group 2 week	country		(two preceding weeks)
tab2	bar char	Deaths by age group	country
right panel	list	cases by municip	municipalities
bottom panel	bar char	Number of tested specimens		hover	show date and cases
tab1	bar char	daily cases		hover
tab2	line chart	cumulative cases		hover
tab3	bart	deaths		hover

## Sheet: Wordmeter
https://www.worldometers.info/coronavirus/
Location	Visual element	Data	Data Granularity	Actions	Notes
the dashbard is 1 panel. it is like a infinity page	indicator	total cases	global
	indicator	total deaths	global
		total recovered	global
	indicator	ACTIVE CASES	global	link to graph	show a line bar with the evolution of the active cases over time
	indicator	Close cases (death/recovered)	global	link to graph	show a line bar with the evolution of the closee cases over time
view1	barchar	Daily New Cases/7day moving average	global	tooltip	show date and the number of cases
view2	linear char	Total Cases-linear	global	tooltip	show date and the number of cases
view3	linear char	Total Cases-logarithmic	global	tooltip	show date and the number of cases
view1	barchar	daily deaths/7-day moving average	global	tooltip	show date and daily deaths.
view 2	linear char	Total deaths -linear	global	tooltip
view3	linear char	Total deaths -logarithmic	global	tooltip
Table	table	total/new cases, total/new deaths, recovered,active cases, total cases/1M pop,deaths/1M pop, total test, test/1Mpop, pop,	contry/territory, global	Link to specific country	information by country and from today, yesterday and 2 days ago. It can be divied on continent and have a search bar.
update panel	bullet point	source by country

## Sheet: covidtracter
https://covidtracker.fr/covidtracker-france/
Location	Visual element	Data	Data Granularity	Actions	Notes
	indicators	hospitalized	country(france)
	indicators	ICU	country(france)
	indicators	hospital deaths	country(france)
	indicators	7day moving average	country(france)
overview	line+area under curve	cases + test	country		pictures,link to interactive graphs
	line+area under curve	hospitalized+ interv	country		pictures,link to interactive graphs
	line+area under curve	Réanimations +interv	country		pictures,link to interactive graphs
	line+area under curve	deaths+interv	country		pictures,link to interactive graphs
	indicators		country		pictures,link to interactive graphs
	several lines plots	recovered+test positve+deaths+hopitalization+reanimations over time	country		pictures,link to interactive graphs
	Compound Line Graph	variants	country		prportion on test of dif variants
Virus activity	choropleth Map	Incidence	country/region		picture
	line chart	Effective reproduction rate R estimation over time	contry/region		R is stimated in 3 ways., show 18 region? and their R evolution. color line depending of the R number
view1	line+ bar char	positive tests + total test+ porcentaje	country/departaments		picture,
view2	multiple lines	positive tests by age over time			pictures, separate aeach group age over time (10 grphs)
	line	New positive tests(7day mov avg)	department (101)	tooltip	hover :postive cases, name department,date. it allows you to choose among departaments
	line	New positive tests(7day avg)	region/country	tooltip	hover: date, numer
view1	heathmap	Incidence rate	metropolitan areas		picture,. information areas,,7day avg of cases/100K, time
view2	heathmap	Incidence rate over 65	metropolitan areas		information 22 areas,7day avg of cases/100K over 65 old, date
view1	heathmap	incidence by age
view2	heathmap
view3	heathmap
	multiple bar chart	Incidence rate(cases/100k) by region and age			18 bar char of each region per age group
Epidemic indicators		proportion of people presenting to the emergency covid/ total number emergency room	france/departments
		saturation of intensive care units	france/departments

## Sheet: Nedhertland
Location	Visual element	Data	Data Granularity	Actions	Notes
Latest developments page	Indicator with icons + line chart over time	# confirmed cases (number and over time)	Country level	hover	Show number of confirmed cases and date. and display infomatkion of cahnge compare with the previous day.
	Indicator with icons + line chart over time	hospital admissions(number and over time)	Country level	hover	Show number of admitions and date. and display infomation of change compare with the previous day.
	Indicator with icons + line chart over time	vaccines administered (number and over time)	Country level	hover	vaccine doses (first and second doses) over time
	choropleth map	Risk level	region view	tooltip, click	if tooltip show info(region name, severity, from when), if click in a rgion it send you to the region information page
	choropleth map	confirmed cases per 100K	minicipality/region view	tooltip, click	you can select region or minicipality view. if tooltip show info(region/minicipality name, cases per 100K), if click in a rgion it send you to the region/minicipality information page
Natinal page
vaccination section	line chart	Total vaccine doses	country
	indicator + info	Planned doses this week	country
	indicator with icon	One person is vaccinated every ...sec	country
	indicator	Number of doses administered	country		you can select calculate number or reported number
	Compound Line Graph	# doses by type	country	tooltip	it showns the #vaccine doses available, total admin and broken downd by type(pfizer,moderna,AstraZeneca,Janssen )
	vertical timeline	Overview of vaccination events	country
	Multiple line chart	Percentage of the population that wishes to be vaccinated	country	tooltip	infomation by age group
	barchar	# vaccines doses receive by week	country		how many doses of each vaccine the Netherlands has received or expects to receive in a given week
	line chart	Doses in stock per type of vaccine	country	tooltip	select by type, and tooltip shows available stock, total stock?
Infections Section	Indicator	Number of confirmed cases in nursing homes per day	Country
	colored Line	Average number of confirmed cases per 100,000 inhabitants per day.	Country		show the averag numer of cases per 100K per day in a colorated line that shows a thresord for average (7) and a change with prevouis value
	choropleth map	confirmed cases per 100K from yesterday	Country
	line chart (area chart)	confirmed cases over time	Country	tooltip
	Multiple line chart	Number of positive tests per age group over time	Country
	Bar chart	Trend in daily positive tests	Country
	Indicator	Average number of tests conducted by the GGD per day	Country
	Indicator	Number of people who have tested positive	Country
	line chart (area chart)	Percentage of GGD positive test results, over time	Country	tooltip
	Multiple line chart	Number of test results over time	Country	tooltip
	Indicator	Number of infectious people	Country
	line chart (uncertanty)	Number of infectious people over time	Country	tooltip
	colored Line	reproduction number(number)
	line chart	The reproduction number over time
	indicator	dead by day
	indicator	Total deaths
	line chart	Number of reported death over time		tooltip
	piramid chart	deaths by age and age distribution		tooltip	information about the graph, and they provide age distributiona to compare wth the deaths by age group.
	line chart	deaths per week		tooltip	The actual number of deaths is compared to the number of deaths predicted based on the figures from preceding years.
	colored Line	Hospital admissions reported per day
	indicator	Regular hospital beds ocuppied
	choropleth map	Hospital admission		tooltip,click
	line chart (area chart)	Hospital admissions over time		tooltip
	line chart (area chart)	Hospital bed occupancy over time (non ICU)		tooltip
	colored Line	ICU admissions reported per day
	indicator	ICU hospital beds ocuppied
	choropleth map	ICUadmission
	line chart (area chart)	ICU admissions over time
	line chart (area chart)	ICU bed occupancy over time
		Number of confirmed cases in nursing homes per day
		confirmed cases among residents over time

## Sheet: UK
https://coronavirus.data.gov.uk
Location	Visual element	Data	Data Granularity	Actions	Notes
Summary	Indicator+line chart+icon	Cases: number daily/number 7day average/change in percentage /cases over time	country level
	Indicator+line chart	deaths: number daily/ number 7day average/change in percentage / deaths over time	country level	click(Drill Down)	click in the graph link to the death page for more info
	Indicator+line chart	hospital admission: number daily/number 7day average/change in percentage / admision over time	country level	click(Drill Down)	click in the graph link to the healthcare page for more info
	Indicator+line chart	testing:number daily/number 7day average/change in percentage / test over time	country level	click(Drill Down)	click in the graph link to the testingpage for more info
	What's the situation in your local area?
		Search by postcode			Infomation of the postcode area
	Indicator+line chart	Cases: dayly/7day average/change in percentage /cases over time	postcode
	Indicator+line chart	deaths: daily/7day average/change in percentage / deaths over time	postcode
	Indicator+line chart	hospital admission: daily/7day average/change in percentage / deaths over time	postcode
	Indicator+line chart	testing:daily/7day average/change in percentage / deaths over time	postcode
	Indicator+line chart	Estimated R number for the healthcare region
		Search by map
	choropleth map	7day rolling rate of new cases per 100k	Upper Tier Local Authoritie	Tooltip	name, total cases, change on cases, rolling rate,case rate compare to th UK avg
Testing	Indicator	tests daily/ total	country
	Indicator	PCR capacity	country
tab1	bar+ trent chart	#test by day	country		info can be download cvs json
tab2	bar char	cumulative test	country
tab3	table	date/daily test/cumulative	country
tab4	info		country		testing information in the kindoms and the 4 types of tests(pillars).
cases	Indicator	cases by day	country
	Indicator	cumulative	country
tab1	bar+ trent chart	day cases by specimen date/ date reported	country		Number of people with at least one positive COVID-19 test result, either lab-reported or rapid lateral flow test
tab2	bar char	cases cumulative	country
tab3	table	date/daily cases/cumulative cases	country
tab4	info	text	country
		Recent 7-day case rates by specimen date RatesPercentage change

## Sheet: IRL
https://covid19ireland-geohive.hub.arcgis.com
Location	Visual element	Data	Data Granularity	Actions	Notes

[truncated: 1 more sheets: Sweden]
