# Supplementary material for: Building and Developing a Tool (PANDEM-2 Dashboard) to Strengthen Pandemic Management: Participatory Design Study
Source: JMIR Public Health Surveill. 2025 Mar 5;11:e52119. doi: 10.2196/52119 (PMC11923449; doi:10.2196/52119)
Supplement: Multimedia Appendix 3 [file publichealth_v11i1e52119_app3.xlsx]

## Sheet: Sheet1
COnVIDa: Covid data monitoring in Spain	https://convida.inf.um.es/		Spain		dash & viz	demo not working online. Installed and had a look and dont know if there's much there that we could use.
Bings Covid-19 case tracker	https://www.bing.com/covid/local/ireland	Microsoft		worth looking at - map and timeline.	dash & viz	Same again - maybe good for visualisation but not in terms of development
Ukraine Dashboard	https://covid19.gov.ua/analitichni-paneli-dashbordy			Maybe limited use but has csv download on page	dash & viz	CORS issues and no github
Estonian Dashboard	https://koroona.ut.ee/	https://koroonakaart.ee/en		Some graphs might be of use - Data API available and Open source code here - https://github.com/okestonia/koroonakaart	dash & viz	It uses HighCharts and Vuejs so maybe not much use. But code is there so?
Slovenia - Data Portal	https://podatki.nijz.si/pxweb/sl/NIJZ%20podatkovni%20portal/?px_language=en&px_db=NIJZ%20podatkovni%20portal&rxid=b67ee9d9-0f8b-4ed8-8fb2-8b83c3969cbc	https://www.gov.si/en/topics/coronavirus-disease-covid-19/			dash & viz	Odd data portal - not particularly understandable and not ux friendly
Innovative response tracker	https://oecd-opsi.org/covid-response/			Might be of use for novel ideas for the dashbioard	dash & viz	tracking innovations - not great
ecdc situation dashboard	https://qap.ecdc.europa.eu/public/extensions/COVID-19/COVID-19.html#global-overview-tab		is this an angular app? Some components look to be qlik view		dash & viz	nothing open source that i can see
emm map	https://emm.newsbrief.eu/emmMap/?		EMM	Top news stories shown on map - europe media monitor	dash & viz
	https://web.gencat.cat/en/activem/index.html			Being able to show pharmacies and health centres on maps. - Hospitals	dash & viz	Google maps with pharmacies located - Could we cross reference this with hospital data?
Irish covid hub	https://covid19ireland-geohive.hub.arcgis.com/				dash & viz
tokyo metropolitan gov covid 19 repo				https://github.com/tokyo-metropolitan-gov/covid19	dash & viz	indicator cards - interesting idea - nuxtjs (vue framework)
california covid assesment tool - calcat	https://calcat.covid19.ca.gov/cacovidmodels/			https://github.com/StateOfCalifornia/CalCAT	dash & viz	rshiny app - covid projections
Covidcaremap - Open geospatial work to support health systems' capacity (providers, supplies, ventilators, beds, meds) to effectively care for rapidly growing COVID19 patient needs	https://www.covidcaremap.org/			https://github.com/covidcaremap/covid19-healthsystemcapacity	dash & viz	dash and mapbox tilesets created from geojson - the mapbox project that does this might be worth a look
Vue covid map	https://covid19.locale.ai/			https://github.com/localeai/covid19-live-visualization	dash & viz	Vue and mapbox
covis shiny app dashboard	https://chschoenenberger.shinyapps.io/covid19_dashboard/			https://github.com/chschoenenberger/covid19_dashboard	dash & viz	shiny app dashboard
Netherlands Covid dashboard	https://coronadashboard.rijksoverheid.nl/		next.js	https://github.com/minvws/nl-covid19-data-dashboard	dash & viz
AIRBNB visualisation library	https://airbnb.io/visx/gallery				dash & viz	its react but need to check if theres an angualr version
Netherlands Covid dashboard - backend			Microsoft SQL Server 2019 - T-SQL	https://github.com/minvws/nl-covid19-data-backend-processing	dash & viz	COULD BE VERY USEFUL
lebanon dashboard	https://impact.cib.gov.lb/home?dashboardName=vaccine			can download the dataset from each individual graph.	dash & viz
Canadian Covid 19 Dashboard		shiny app		https://github.com/ccodwg/Covid19CanadaDashboard	dash & viz	shiny app
India Covid Vaccine hub	https://india-covid19vaccine.github.io/	https://india-covid19vaccine.github.io/api/		https://github.com/india-covid19vaccine/india-covid19vaccine.github.io	dash & viz	no longer in development
Austrian dashboard	https://info.gesundheitsministerium.gv.at/	https://info.gesundheitsministerium.gv.at/opendata			dash & viz
Covid 19 animation graph generator				https://github.com/juancri/covid19-animation-generator	dash & viz
UK API - Different parts of the Coronavirus dashboard service are maintained in their respective repositories, itemised as follows:	https://coronavirus.data.gov.uk/details/developers-guide	UK have a decent amount of resources on github		https://github.com/publichealthengland	dash & viz	mapping component might be useful - https://github.com/publichealthengland/coronavirus-dashboard/blob/v3-development/src/components/Map/Map.js
Frontend Server - Home and postcode pages		Front end		https://github.com/publichealthengland/coronavirus-dashboard-frontend-server	dash & viz
Layout CMS - Definition of contents		Layouts (yaml)		https://github.com/publichealthengland/coronavirus-dashboard-layouts	dash & viz
		Dashboard management		https://github.com/publichealthengland/coronavirus-dashboard-management	dash & viz
		DASHBOARD		https://github.com/publichealthengland/coronavirus-dashboard	dash & viz
	https://viz.covid19forecasthub.org/	Viz uses d3 - d3 based library for visualising time series forecasts	http://reichlab.io/d3-foresight/	https://github.com/reichlab/d3-foresight	dash & viz
US FLusight - influenza forecaster	http://reichlab.io/flusight/				dash & viz
Our World in Data Grapher	https://ourworldindata.org/owid-grapher	react and mobx		https://github.com/owid/owid-grapher	dash & viz
Spanish Civio graphs		d3 graphs	might be handy for starting off if some of the work already done	https://github.com/civio/civio-graphs-lib	dash & viz
Italian covid vaccine dashboard				https://github.com/italia/report-vaccini-anti-covid-19	dash & viz	react but adaptable - nice map
Epidemic forecasting Oxford	http://epidemicforecasting.org/	mitigation, country rt, global rt, scenarios,		https://github.com/epidemics/covid	dash & viz	maybe
CDC Covid dashboard	https://covid.cdc.gov/covid-data-tracker/#datatracker-home				dash & viz
CDC Open Viz		react visualization components		https://github.com/CDCgov/cdc-open-viz	dash & viz
cdc proximate		click on a county and get its neighbours		https://github.com/CDCgov/Proximate
cdc stuff				https://cdcgov.github.io/MEBT/
cdc tidytree				https://github.com/CDCgov/TidyTree	cdcd
cdc nexstrain fork				https://github.com/CDCgov/spheres-augur-build
moicorbetrace				The Visualization Multitool for Molecular Epidemiology and Bioinformatics		seems to be vanilla js
cdc sequencing				https://github.com/CDCgov/SARS-CoV-2_Sequencing
oxford interventions	https://github.com/OxCGRT/covid-policy-tracker
interventions	https://github.com/amel-github/covid19-interventionmeasures	https://www.bsg.ox.ac.uk/research/research-projects/covid-19-government-response-tracker		https://covid19-interventions.com/
definitions of interventions	https://github.com/OxCGRT/covid-policy-tracker/blob/master/documentation/codebook.md
Austrain Corona Traffic light map	https://vis.csh.ac.at/corona-ampel/index.html?lang=en				dash & viz
Austrian Dashboard	https://coronavirus.datenfakten.at/				dash & viz
Oxford Covid Policy Tracker	https://www.bsg.ox.ac.uk/covidtracker			https://github.com/OxCGRT/covid-policy-tracker	dash & viz
Dashboard for Greece	https://lab.imedd.org/covid19/	node and vue		https://github.com/cvcio/covid-19	dash & viz	vue and mapbox but nice map.
Collection of scripts for data visualisation and good code practice.		pythonm plot;y, dash, matplotlib		https://github.com/Perishleaf/data-visualisation-scripts	dash & viz
covid time-series data				https://pomber.github.io/covid19/timeseries.json	dash & viz
Spain covid tracker	https://covid-19-spain-tracker.herokuapp.com/	cors issues		https://github.com/elias-garcia/covid-19-spain	dash & viz	not loading
Data that might be interesting from the VA perspective to add to context	https://coronavirus-resources.esri.com/#get-data				dash & viz	needs more exploring
COVID-19 Coronavirus Disease Spread Time Series Analysis	https://entorb.net/COVID-19-coronavirus/			https://github.com/entorb/COVID-19-Coronavirus-German-Regions	dash & viz	needs more exploring
Slovenia Dashboard	https://covid-19.sledilnik.org/en/stats			https://github.com/sledilnik	dash & viz
Romanian Vizualization App to track the COVID-19 epidemic	https://datelazi.ro/			https://github.com/code4romania/covid-19-date-la-zi	dash & viz	react but might be some useful stuff
Cord-19: Research dataset of papers and research articles	https://www.semanticscholar.org/cord19	Allen Institute for AI			data
Open Gov approaches to covid-19 available as a spreadsheet	https://www.opengovpartnership.org/collecting-open-government-approaches-to-covid-19/	Open Government Partnership		https://docs.google.com/spreadsheets/d/1UOdONQoD5wiS2MZW8PEwnEyklDTUZqWKlys3304WKoY/edit#gid=921375421	data	maybe something in here but a lot to go throuhg
Robert Koch Institute - Json api built on RKI info.	https://github.com/marlon360/rki-covid-api	Not RKI itself by the looks of things		Open Source API	data
EU open data portal	https://www.europeandataportal.eu/data/datasets?locale=en&query=covid%20&page=1&minScoring=0				data
ecml covid data	https://covid-statistics.jrc.ec.europa.eu/			jrc covid open source - https://github.com/ec-jrc/COVID-19	data
ecdc dail data and infogrpah	https://www.ecdc.europa.eu/en/cases-2019-ncov-eueea				data
Irish open data	https://data.gov.ie/dataset?q=covid&sort=score+desc%2C+metadata_created+desc				data
Irish covid linked data	http://data.geohive.ie/covidData.html				data
Irish reports	https://www.gov.ie/en/news/7e0924-latest-updates-on-covid-19-coronavirus/				data
healthsites.io - open data commons of health facility with openstreetmap	https://healthsites.io/			https://github.com/healthsites/healthsites/	data
Subnational Covid-19 vaccination data	https://sociepy.org/covid19-vaccination-subnational/			https://github.com/sociepy/covid19-vaccination-subnational	data	vaccination data
Johns Hopkins	https://coronavirus.jhu.edu/				data
The above API is built on top of RKI data	https://npgeo-corona-npgeo-de.hub.arcgis.com/				data
Latvian Data sources	https://www.spkc.gov.lv/lv				data
Belgian Data	https://epistat.wiv-isp.be/covid/	available in csv, or json			data
covid 19 datahub	https://covid19datahub.io/			https://github.com/covid19datahub/COVID19/	data
RIVM data here	https://data.rivm.nl/geonetwork/srv/dut/catalog.search#/metadata/5f6bc429-1596-490e-8618-1ed8fd768427				data
Open access data from Slovakia MoH	https://github.com/Institut-Zdravotnych-Analyz/covid19-data/	api access available		includes cases, hospital data, capacity. Epidemiological data, conformed deaths, Nationwide antigen testing Ambulance data	data
Epidemiologocial Data Canada				https://github.com/ccodwg/Covid19Canada	data
Canadian API	http://api.opencovid.ca/	https://opencovid.ca/api/	https://github.com/ccodwg/Covid19CanadaData	https://github.com/ccodwg/Covid19CanadaAPI	data
Covid vaccine data Chile				https://github.com/juancri/covid19-vaccination/	data
API v.2 - Batch downloads service		API V2 server- Python FastAPI		https://github.com/publichealthengland/coronavirus-dashboard-api-v2-server	data
API v.1 - Main API service for the data, lookup tables, CMS, and metadata.		API - v1		https://github.com/publichealthengland/coronavirus-dashboard-api-v1	data
Metadata - Description of metrics and textual contents		dashboard metdata		https://github.com/publichealthengland/coronavirus-dashboard-metadata	data
Meta data on patients - R shiny app.				https://github.com/publichealthengland/coronavirus-hospital-onset-dashboard	data
French Data	https://www.data.gouv.fr/en/datasets/				data
German Covid Vaccine data		RKI sharing vaccine data via spreadsheets. Overwritten every day		https://github.com/mathiasbynens/covid-19-vaccinations-germany/	data
DATA				https://github.com/owid/covid-19-data/blob/master/public/data/vaccinations/country_data/Germany.csv	data
Our World in Data Data				https://github.com/owid/covid-19-data	data
Our World in Data Importer		python scripts to import data		https://github.com/owid/owid-importer	data
Our World in Data Datasets				https://github.com/owid/owid-datasets	data
Czech Republic Data	https://onemocneni-aktualne.mzcr.cz/api/v2/covid-19				data
Spanish Covid vaccination data				https://github.com/civio/covid-vaccination-spain/	data
Italian covid vaccine data				https://github.com/italia/covid19-opendata-vaccini/	data
Google Mobility Reporting				https://www.google.com/covid19/mobility/	data
Apple Mobility Reporting				https://covid19.apple.com/mobility	data
CDC public data api	https://data.cdc.gov/Case-Surveillance/COVID-19-Case-Surveillance-Public-Use-Data/vbim-akqf				data
OpenCanada API info	https://open.canada.ca/en/access-our-application-programming-interface-api				data
European Data Portal	https://www.europeandataportal.eu/data/datasets?locale=en&minScoring=0				data
Spanish API console	https://analisis.datosabiertos.jcyl.es/api/v1/console/datasets/1.0/search/				data
Spanish Data Sets	https://analisis.datosabiertos.jcyl.es/explore/?sort=modified				data
Italian covid 19 data				https://github.com/pcm-dpc/COVID-19	data
Mobility changes by Descartes Labs	https://descarteslabs.com/mobility/	US data		https://github.com/descarteslabs/DL-COVID-19	data
Google covid19 public forecasts	https://console.cloud.google.com/marketplace/product/bigquery-public-datasets/covid19-public-forecasts?project=cthulu-1613931966846&folder=&organizationId=	queryable via big query		IDEA TO SWICTH BETWEEN GRAPHS AND MAP - https://map.nationalresponseportal.com/portal	data
covid ARC - covid 19 data archive	https://covid-arc.loni.usc.edu/				data
Covid 19 data portla	https://www.covid19dataportal.org/				data
Data sources	https://datahub.io/core/covid-19#data-cli			https://github.com/datasets/covid-19	data
Corona Virus Tracker Api	world and us data			https://github.com/ExpDev07/coronavirus-tracker-api	data
Data collection Greece	Automated Data collection from Johns Hopkins and iMEdD	python		https://github.com/cvcio/covid-19-automation	data
Greek open data	iMEdD open data			https://github.com/iMEdD-Lab/open-data	data
Greek Covid 19 API		Go		https://github.com/cvcio/covid-19-api	data
COVID-19 Data Repository by the Center for Systems Science and Engineering (CSSE) at Johns Hopkins University				https://github.com/CSSEGISandData/COVID-19#covid-19-data-repository-by-the-center-for-systems-science-and-engineering-csse-at-johns-hopkins-university	data
COVID-19 GraphQL API	https://covid19-graphql.now.sh/	Data is pulled directly from https://github.com/pomber/covid19, which is a JSON representation of https://github.com/CSSEGISandData/COVID-19. All data is up to date.		https://github.com/rlindskog/covid19-graphql	data
CDC API	https://tools.cdc.gov/api/docs/info.aspx#intro				data
covid data	https://covid19-pillious.vercel.app/api/data				data
WHO covid data API	https://rapidapi.com/pillious/api/who-covid-19-data				data
COVID19 Api based on Johns Hopkins CSSE data				https://github.com/andreagrandi/covid-api	data
covid time-series data				https://apidocs.covidactnow.org/	data
Epidemiological Indicators (CFR, incubation period, serial interval) for COVID-19				https://github.com/dirkschumacher/covid-19-indicators	data
French API	https://doc.data.gouv.fr/api/reference/			https://github.com/etalab	data
A curl-based command line tracker for Novel Coronavirus or COVID-19 pandemic				https://github.com/wareneutron/covid19-tracker-cli	data
(python) etl service to create consumer readey CSV and JSON files				https://github.com/publichealthengland/coronavirus-dashboard-pipeline-etl	data ?
covid live autralia - breakdown of covid numbers	https://covidlive.com.au/australia			data sources here - https://covidlive.com.au/resources	data, dash & viz
Swiss Covid 19 data and dashbiard	https://www.covid19.admin.ch/en/overview	data can be downloaded from this site			data, dash & viz
End Corona Virus	https://www.endcoronavirus.org/data	Data and maps and possibly other things			data, dash & viz
Covid 19 scenario modelling	https://covid19-scenarios.org/	neherlab	Switzerland	Open source code available here - https://github.com/neherlab/covid19_scenarios	modelling
Covid 19 hospital impact modelling	https://penn-chime.phl.io/	penn medicine	US	Open source code available here - https://github.com/CodeForPhilly/chime	modelling
Berlin Hackathon Modelling and Simulations	https://adhocracy.plus/citylab-berlin/projects/modellierung-simulation-und-prognose/			Dont know if there is anything here - need to look at it further	modelling
ML covid projections	https://covid19-projections.com/			https://github.com/youyanggu/covid19_projections	modelling
SEIR simulator behind the above model				https://github.com/youyanggu/yyg-seir-simulator	modelling
Evaluation of models		no longer being updated		https://github.com/youyanggu/covid19-forecast-hub-evaluation	modelling
US Covid forecast hub	https://covid19forecasthub.org/			https://github.com/reichlab/covid19-forecast-hub	modelling
Epidemic forecasting Oxford	http://epidemicforecasting.org/	mitigation, country rt, global rt, scenarios,		https://github.com/epidemics/covid/tree/master/data-pipeline	modelling
An artificial intelligence system for predicting the deterioration of COVID-19 patients in the emergency department	https://arxiv.org/abs/2008.01774			https://github.com/nyukat/COVID-19_prognosis#readme	modelling
Epidemic Models		SIR, SEIR, and beyond		https://github.com/Mythobeast/epidemicmodels	modelling
Simple SEIR model Python script for the COVID-19 pandemic with real world data comparison.				https://github.com/coronafighter/coronaSEIR	modelling
sormas	https://github.com/hzi-braunschweig/SORMAS-Project	https://sormas.org/		SORMAS (Surveillance, Outbreak Response Management and Analysis System) is an early warning and management system to fight the spread of infectious diseases.	system
openlmis				https://github.com/OpenLMIS	system
flowkit - analyse call detial record data by mobile network operators	FlowKit is a platform for analysis of Call Detail Records (CDR) and other data. CDR data is created by mobile network operators (MNOs) primarily for generating subscriber bills and settling accounts with other carriers.	emergency repsonder calls. - do we have this data		https://github.com/Flowminder/FlowKit	system
opensrp - health care service delivery	Decision support, multimedia counseling — OpenSRP builds on existing robust mobile technologies to deliver a powerful and dependable application to frontline health workers, empowering them to more effectively deliver and account for the care they provide to their clients.			https://github.com/OpenSRP	system
DHIS2 is a global public good transforming health information management around the world, developed by the Health Information Systems Programme (HISP). On this page, you can learn more about key elements of the DHIS2 project	https://dhis2.org/			https://github.com/dhis2	system
MISP Project - Open Source Threat Intelligence Platform & Open Standards For Threat Information Sharing				https://github.com/MISP	system
Data Sources	link	Organisation	Country		Type
ihris
CDC gov	https://cdcgov.github.io/?s=updated_at&q=&v=	tracker for all CDC open source tools		https://github.com/CDCgov/cdcgov.github.io
Full library of various things	https://midasnetwork.us/covid-19/	CHECK FURTHER		https://github.com/midas-network/COVID-19
EU projects that might be of use	https://ec.europa.eu/info/research-and-innovation/research-area/health-research-and-innovation/coronavirus-research-and-innovation/preparedness-and-response_en
